# Supplementary material for: Forest maturity has a stronger influence on the prevalence of spider monkeys than howler monkeys in an anthropogenically impacted rainforest landscape
Source: Primates. 2022 Feb 26;63(3):283–91. doi: 10.1007/s10329-022-00980-8 (PMC9061665; doi:10.1007/s10329-022-00980-8)
Supplement: Supplementary file 1 — Supplementary file1 (XLSX 16 KB) [file 10329_2022_980_MOESM1_ESM.xlsx]

## Sheet: Sheet1
Forest maturity influences spider monkey prevalence more than howler monkeys' in an anthropogenically impacted rainforest landscape near the northern edge of their distribution, Primates Journal, A. Shedden*, J. C. Dunn, R. Martínez-Mota, J. Cristóbal-Azkárate, P. Gillingham, C. MacSwiney-González, A. Newton, E. Rodríguez-Luna, A. H. Korstjens; *Bournemouth University, Faculty of Science and Tech…
	(Int)	ALO_Grp	ALT	HUM_SET	SECM	SECN	TAL	df	logLik	AICc	delta	weight
	1.72		-0.007142			-0.0733	0.1243	4	-24.827	58.5	0	0.118			ALO_Grp: Alouatta groups per site
	0.7115					-0.07179	0.1051	3	-26.07	58.6	0.15	0.11			ALT: Altitude per site
	-0.2173				0.0394	-0.05347	0.09282	4	-25.412	59.6	1.17	0.066			HUM_SET: human settlements
	-2.01				0.06368		0.07839	3	-26.746	60	1.5	0.056			SECM: mature secondary forest
	2.061	-0.2275	-0.007536			-0.07596	0.1305	5	-24.419	60.1	1.62	0.053			SECN: secondary forest
	0.9352		-0.006303		0.02871	-0.06016	0.1135	5	-24.495	60.2	1.77	0.049			TAL: tall evergreen forest
	1.348		-0.007572	0.4797		-0.06854	0.1299	5	-24.508	60.3	1.79	0.048
	0.9086	-0.1792				-0.07273	0.1082	4	-25.802	60.4	1.95	0.045
	0.3525			0.4006		-0.06726	0.108	4	-25.846	60.5	2.04	0.043
	-2.482			0.7426	0.06322		0.08829	4	-25.981	60.8	2.31	0.037
	-1.264		-0.004971		0.05533		0.09534	4	-26.087	61	2.52	0.034
	-0.07273	-0.2121			0.04275	-0.05266	0.09562	5	-25.048	61.3	2.87	0.028
	-1.822	-0.2316			0.06675		0.08205	4	-26.295	61.4	2.93	0.027
	-0.7732			0.5005	0.04221	-0.04604	0.09698	5	-25.082	61.4	2.94	0.027
	-1.696		-0.005625	0.7946	0.05498		0.1081	5	-25.211	61.7	3.2	0.024
	1.209	-0.2476	-0.006644		0.03203	-0.06119	0.1189	6	-24.02	61.8	3.36	0.022
	0.3955		-0.006689	0.5473	0.03158	-0.05287	0.1197	6	-24.097	62	3.51	0.02
	-0.363		-0.006571				0.1051	3	-27.772	62	3.55	0.02
	1.695	-0.2156	-0.007886	0.4543		-0.07132	0.135	6	-24.144	62.1	3.6	0.019
	-1.234						0.08513	2	-29.074	62.4	3.91	0.017
	-2.283	-0.2232		0.7468	0.06593		0.09131	5	-25.568	62.4	3.91	0.017
	-1.03	-0.2506	-0.005139		0.05858		0.1	5	-25.57	62.4	3.92	0.017
	0.5579	-0.1716		0.3858		-0.06821	0.1104	5	-25.601	62.5	3.98	0.016
	-0.7675		-0.007099	0.7653			0.1156	4	-26.915	62.6	4.17	0.015
	-1.652			0.7166			0.09255	3	-28.318	63.1	4.65	0.012
	-0.6224	-0.2067		0.4985	0.04542	-0.04514	0.0992	6	-24.739	63.3	4.79	0.011
	-1.463	-0.2381	-0.005705	0.7893	0.0581		0.1116	6	-24.755	63.3	4.83	0.011
	-0.1419	-0.2091	-0.006678				0.1094	4	-27.387	63.6	5.12	0.009
	0.6754	-0.2379	-0.006956	0.5339	0.03479	-0.05395	0.124	7	-23.662	63.8	5.29	0.008
	-1.063	-0.1814					0.08823	3	-28.774	64	5.56	0.007
	-0.5561	-0.194	-0.007116	0.7482			0.119	5	-26.589	64.4	5.96	0.006
	-1.481	-0.1755		0.7164			0.09538	4	-28.042	64.9	6.43	0.005
	1.384				0.06457	-0.06724		3	-30.403	67.3	8.82	0.001
	2.48					-0.07688		2	-32.004	68.2	9.77	0.001
	0.6645		0.001747		0.07002	-0.0571		4	-30.201	69.2	10.75	0.001
	1.488	-0.0919			0.06693	-0.06783		4	-30.316	69.4	10.98	0
	1.416			-0.07515	0.06446	-0.0673		4	-30.394	69.6	11.13	0
	2.555	-0.05358				-0.0772		3	-31.973	70.4	11.96	0
	-1.716		0.003963		0.09065			3	-31.987	70.5	11.98	0
	2.521			-0.08927		-0.07708		3	-31.991	70.5	11.99	0
	2.361		0.0003859			-0.07541		3	-31.994	70.5	12	0
	0.7676	-0.09007	0.001733		0.07211	-0.05754		5	-30.118	71.5	13.01	0
	0.6721		0.001739	-0.008909	0.06998	-0.05717		5	-30.201	71.7	13.18	0
	-0.6614				0.07579			2	-33.78	71.8	13.32	0
	1.525	-0.09347		-0.0865	0.06687	-0.06788		5	-30.305	71.9	13.39	0
	-1.634	-0.0855	0.003994		0.0923			4	-31.904	72.6	14.15	0
	-1.824		0.004113	0.193	0.09091			4	-31.927	72.7	14.2	0
	2.599	-0.05481		-0.09404		-0.07741		4	-31.959	72.7	14.26	0
	2.438	-0.05305	0.0003736			-0.07576		4	-31.964	72.7	14.27	0
	2.417		0.0003252	-0.07881		-0.07585		4	-31.984	72.8	14.31	0
	-0.589	-0.07075			0.07719			3	-33.719	73.9	15.45	0
	0.7856	-0.09049	0.001715	-0.02089	0.07203	-0.0577		6	-30.117	74	15.55	0
	-0.6508			-0.03101	0.07587			3	-33.778	74	15.56	0
	-1.739	-0.08136	0.004132	0.1819	0.09242			5	-31.852	75	16.48	0
	2.498	-0.05424	0.0003086	-0.08404		-0.07622		5	-31.953	75.2	16.68	0
	0.2985							1	-36.835	75.7	17.28	0
	-0.2592		0.002607					2	-36.004	76.2	17.77	0
	-0.5734	-0.07178		-0.04315	0.07732			4	-33.716	76.2	17.78	0
	0.3407	-0.03442						2	-36.82	77.9	19.4	0
	0.2953			0.008637				2	-36.835	77.9	19.43	0
	-0.3391		0.002721	0.1512				3	-35.964	78.4	19.94	0
	-0.2107	-0.04222	0.002623					3	-35.982	78.4	19.97	0
	0.3395	-0.03434		0.002983				3	-36.82	80.1	21.65	0
	-0.2913	-0.03928	0.002732	0.1459				4	-35.945	80.7	22.23	0
