# Supplementary material for: Forest maturity has a stronger influence on the prevalence of spider monkeys than howler monkeys in an anthropogenically impacted rainforest landscape
Source: Primates. 2022 Feb 26;63(3):283–91. doi: 10.1007/s10329-022-00980-8 (PMC9061665; doi:10.1007/s10329-022-00980-8)
Supplement: Supplementary file 2 — Supplementary file2 (XLSX 17 KB) [file 10329_2022_980_MOESM2_ESM.xlsx]

## Sheet: Sheet1
Forest maturity influences spider monkey prevalence more than howler monkeys' in an anthropogenically impacted rainforest landscape near the northern edge of their distribution, Primates Journal, A. Shedden*, J. C. Dunn, R. Martínez-Mota, J. Cristóbal-Azkárate, P. Gillingham, C. MacSwiney-González, A. Newton, E. Rodríguez-Luna, A. H. Korstjens; *Bournemouth University, Faculty of Science and Tech…
	(Int)	ALT	ATL_Grp	HUM_SET	SECM	SECN	TAL	df	logLik	AICc	delta	weight			ATL_Grp: Ateles groups per site
	-0.3717		0.4142					2	-34.053	72.3	0	0.167			ALT: Altitude per site
	-0.1821		0.4002	-0.4524				3	-33.704	73.9	1.55	0.077			HUM_SET: human settlements
	-0.5491		0.3854		0.01569			3	-33.844	74.2	1.83	0.067			SECM: mature secondary forest
	-0.6709		0.4434			0.009187		3	-33.973	74.4	2.08	0.059			SECN: secondary forest
	-0.3855		0.4075				0.001028	3	-34.05	74.6	2.24	0.054			TAL: tall evergreen forest
	-0.3854	6.748e-05	0.4133					3	-34.052	74.6	2.24	0.054
	-0.3608		0.3674	-0.469	0.01655			4	-33.475	75.8	3.42	0.03
	-0.4187		0.4228	-0.4325		0.007007		4	-33.659	76.1	3.79	0.025
	-1.044		0.424		0.01937	0.0139		4	-33.674	76.2	3.82	0.025
	-0.1364		0.4164	-0.4799			-0.002592	4	-33.69	76.2	3.86	0.024
	-0.1175	-0.0002861	0.4036	-0.4694				4	-33.695	76.2	3.86	0.024
	0.2231							1	-37.096	76.3	3.93	0.023
	-0.6495	0.0004201	0.3771		0.01702			4	-33.823	76.5	4.12	0.021
	-0.5893		0.368		0.01631		0.002462	4	-33.83	76.5	4.14	0.021
	-0.7823		0.4261			0.01114	0.00353	4	-33.947	76.7	4.37	0.019
	-0.8183	0.0004268	0.4432			0.01105		4	-33.953	76.7	4.38	0.019
	-0.2063				0.03173			2	-36.287	76.8	4.47	0.018
	-0.3702	-0.0001241	0.4043				0.001763	4	-34.05	76.9	4.57	0.017
	-0.1256						0.01555	2	-36.345	76.9	4.58	0.017
	0.4401			-0.5946				2	-36.444	77.1	4.78	0.015
	-0.5503				0.03123		0.01534	3	-35.535	77.5	5.21	0.012
	0.002813			-0.6201	0.03309			3	-35.592	77.7	5.32	0.012
	-0.7907		0.4008	-0.4391	0.01957	0.01175		5	-33.355	78	5.62	0.01
	0.5439					-0.01143		2	-36.945	78.1	5.78	0.009
	-0.3383		0.3749	-0.4806	0.01629		-0.001105	5	-33.472	78.2	5.85	0.009
	-0.3791	7.009e-05	0.3662	-0.465	0.01677			5	-33.474	78.2	5.86	0.009
	-1.623	0.001304	0.4176		0.02564	0.02129		5	-33.519	78.3	5.95	0.009
	0.08463	0.0006302						2	-37.038	78.3	5.97	0.008
	0.1669	-0.002714					0.02872	3	-35.931	78.3	6	0.008
	-1.343		0.3849		0.02266	0.01886	0.007311	5	-33.572	78.4	6.05	0.008
	0.1078			-0.4399			0.01234	3	-36.018	78.5	6.18	0.008
	-0.3854		0.4267	-0.4433		0.00648	-0.000874	5	-33.657	78.6	6.22	0.007
	-0.4026	-4.212e-05	0.4227	-0.4356		0.006812		5	-33.659	78.6	6.23	0.007
	-0.132	-3.618e-05	0.4155	-0.4797			-0.002376	5	-33.69	78.6	6.29	0.007
	-0.523	0.001213			0.03534			3	-36.085	78.6	6.31	0.007
	-0.6489	0.0004132	0.3768		0.01701		6.173e-05	5	-33.823	78.9	6.56	0.006
	0.8129			-0.6139		-0.01299		3	-36.255	79	6.65	0.006
	-0.06857				0.03037	-0.004243		3	-36.268	79	6.68	0.006
	-0.8044	0.0001324	0.4297			0.01131	0.002782	5	-33.947	79.1	6.8	0.006
	-0.1412					0.0004569	0.01567	3	-36.344	79.2	6.83	0.005
	-0.3156			-0.4634	0.0322		0.01197	4	-35.181	79.2	6.84	0.005
	0.3942	0.0001897		-0.5828				3	-36.439	79.4	7.02	0.005
	-0.3093	-0.001685			0.02659		0.02371	4	-35.393	79.6	7.26	0.004
	-1.054				0.03553	0.01284	0.01886	4	-35.41	79.6	7.3	0.004
	-0.2155	0.0007771		-0.573	0.0353			4	-35.514	79.8	7.5	0.004
	0.1869			-0.627	0.03132	-0.005592		4	-35.56	79.9	7.59	0.004
	0.3878	-0.002646		-0.4306			0.02531	4	-35.626	80.1	7.73	0.003
	0.4558	0.0002539				-0.01027		3	-36.937	80.4	8.01	0.003
	-1.181	0.0008135	0.3992	-0.3801	0.0234	0.01657		6	-33.3	80.4	8.05	0.003
	-0.9357		0.3862	-0.4012	0.0209	0.01398	0.003058	6	-33.34	80.5	8.13	0.003
	0.2055	-0.002724				-0.001096	0.02848	4	-35.93	80.7	8.34	0.003
	-0.411	0.0005125	0.3857	-0.4827	0.01718		-0.004099	6	-33.461	80.7	8.37	0.003
	0.2692			-0.4634		-0.004356	0.01103	4	-36.003	80.8	8.48	0.002
	-1.615	0.001183	0.4123		0.02555	0.02135	0.001104	6	-33.518	80.8	8.48	0.002
	-0.7036	0.001396			0.03722	0.004067		4	-36.072	81	8.62	0.002
	-0.4029	0.0001048	0.4295	-0.443		0.006607	-0.001465	6	-33.657	81.1	8.76	0.002
	0.9619	-0.0003995		-0.6413		-0.01483		4	-36.237	81.3	8.95	0.002
	-0.09637	-0.001558		-0.4522	0.02769		0.01982	5	-35.061	81.4	9.03	0.002
	-0.6424			-0.4208	0.03464	0.00781	0.01442	5	-35.138	81.5	9.19	0.002
	-0.7574	-0.001417			0.03083	0.01046	0.02526	5	-35.314	81.9	9.54	0.001
	-0.1554	0.000715		-0.5784	0.03471	-0.001293		5	-35.513	82.3	9.93	0.001
	0.6116	-0.002696		-0.4627		-0.005877	0.02376	5	-35.598	82.4	10.11	0.001
	-1.186	0.001071	0.4106	-0.3922	0.02353	0.01627	-0.002501	7	-33.295	83	10.68	0.001
	-0.3414	-0.001429		-0.4235	0.02977	0.005418	0.02089	6	-35.041	83.9	11.53	0.001
