# Supplementary material for: Forest maturity has a stronger influence on the prevalence of spider monkeys than howler monkeys in an anthropogenically impacted rainforest landscape
Source: Primates. 2022 Feb 26;63(3):283–91. doi: 10.1007/s10329-022-00980-8 (PMC9061665; doi:10.1007/s10329-022-00980-8)
Supplement: Supplementary file 3 — Supplementary file3 (XLSX 11 KB) [file 10329_2022_980_MOESM3_ESM.xlsx]

## Sheet: Sheet1
	Forest maturity influences spider monkey prevalence more than howler monkeys' in an anthropogenically impacted rainforest landscape near the northern edge of their distribution, Primates Journal, A. Shedden*, J. C. Dunn, R. Martínez-Mota, J. Cristóbal-Azkárate, P. Gillingham, C. MacSwiney-González, A. Newton, E. Rodríguez-Luna, A. H. Korstjens; *Bournemouth University, Faculty of Science and Tech…
	Primate	Best model	Model	χ2	df	P value
	Alouatta	Model 1: ATELES	Model 2: ATELES + HS	0.69	1	0.4
			Model 3: ATELES + MSF	0.42	1	0.52
	Ateles	Model 1: ALT + SF + TEF	Model 2: SF + TEF	2.484	1	0.1149
			Model 3: MSF + SF + TEF	1.168	0	NA
			Model 4: MSF + TEF	3.837	1	0.0501
			Model 5: ALT + ALOUATTA + SF + TEF	0.8162	1	0.3663
			Model 6: ALT + MSF + SF + TEF	0.6654	1	0.4147
			Model 7: ALT + HS + SF + TEF	0.6392	1	0.424
			Model 8: ALOUATTA + SF + TEF	1.948	0	NA
	ALOUATTA: Alouatta groups present; ATELES: Ateles groups present; ALT: altitude per site; TEF: tall evergreen forest; MSF: mature secondary forest; SF: secondary forest; HS: human settlements
