# Supplementary material for: Forest maturity has a stronger influence on the prevalence of spider monkeys than howler monkeys in an anthropogenically impacted rainforest landscape
Source: Primates. 2022 Feb 26;63(3):283–91. doi: 10.1007/s10329-022-00980-8 (PMC9061665; doi:10.1007/s10329-022-00980-8)
Supplement: Supplementary file 4 — Supplementary file4 (XLSX 11 KB) [file 10329_2022_980_MOESM4_ESM.xlsx]

## Sheet: Sheet1
Forest maturity has a stronger influence on the prevalence of spider monkeys than of howler monkeys in an anthropogenically impacted rainforest landscape, Primates Journal, A. Shedden*, J. C. Dunn, R. Martínez-Mota, J. Cristóbal-Azkárate, P. Gillingham, C. MacSwiney-González, A. Newton, E. Rodríguez-Luna, A. H. Korstjens; *Bournemouth University, Faculty of Science and Technology, Talbot Campus, …
Supplemental table S4. Kruskal-Wallis results of the comparison of group size and composition of two Mexican primates species between three vegetation types at Uxpanapa Valley
	H	df	p-value
Ateles geoffroyi group size	3.4	2	0.18
Number of A. geoffroyi females	3.9	2	0.14
Number of A. geoffroyi males	0.12	2	0.94
Number of A. geoffroyi juveniles	0.11	2	0.95
Number of A. geoffroyi infants	1.4	2	0.5
Alouatta palliata group size	5.7	2	0.06
Number of A. palliata females	5.1	2	0.08
Number of A. palliata males	3.8	2	0.15
Number of A. palliata juveniles	1.14	2	0.56
Number of A. palliata infants	0.33	2	0.84
