# Supplementary material for: Forest maturity has a stronger influence on the prevalence of spider monkeys than howler monkeys in an anthropogenically impacted rainforest landscape
Source: Primates. 2022 Feb 26;63(3):283–91. doi: 10.1007/s10329-022-00980-8 (PMC9061665; doi:10.1007/s10329-022-00980-8)
Supplement: Supplementary file 5 — Supplementary file5 (XLSX 13 KB) [file 10329_2022_980_MOESM5_ESM.xlsx]

## Sheet: Alouatta
	Forest maturity has a stronger influence on the prevalence of spider monkeys than of howler monkeys in an anthropogenically impacted rainforest landscape, Primates Journal, A. Shedden*, J. C. Dunn, R. Martínez-Mota, J. Cristóbal-Azkárate, P. Gillingham, C. MacSwiney-González, A. Newton, E. Rodríguez-Luna, A. H. Korstjens; *Bournemouth University, Faculty of Science and Technology, Talbot Campus, …
	Primate	Model	Predictor	Estimate	Std. Error	z value	P value
	Alouatta	Model 1: ATELES	ATELES	0.4142	0.1849	2.241	0.025
		Model 2: ATELES + HS	ATELES	0.4	0.19	2.1	0.035
			HS	-0.45	0.55	-0.81	0.413
		Model 3: ATELES + MSF	ATELES	0.39	0.19	2	0.049
			MSF	0.02	0.02	0.64	0.52
	Ateles	Model 1: ALT + SF + TEF	ALT	-0.0071	0.0047	-1.495	0.13489
			SF	-0.07329	0.0339	-2.162	0.0306
			TEF	0.12432	0.0454	2.734	0.00626
		Model 2: SF + TEF	SF	-0.07179	0.03258	-2.203	0.0276
			TEF	0.1052	0.0409	2.566	0.0103
		Model 3: MSF + SF + TEF	MSF	0.0394	0.03796	1.038	0.2993
			SF	-0.0534	0.035	-1.525	0.127
			TEF	0.0928	0.0404	2.296	0.0217
		Model 4: MSF + TEF	MSF	0.0636	0.0361	1.762	0.078
			TEF	0.0783	0.0317	2.47	0.0134
		Model 5: ALT + ALOUATTA + SF + TEF	ALT	-0.0075	0.0047	-1.571	0.116
			ALOUATTA	-0.2275	0.2538	-0.896	0.37
			SF	-0.07596	0.0348	-2.178	0.0294
			TEF	0.13	0.0471	2.769	0.0056
		Model 6: ALT + MSF + SF + TEF	ALT	-0.0063	0.0048	-1.299	0.1939
			MSF	0.0287	0.0377	0.76	0.4472
			SF	-0.0615	0.0366	-1.64	0.1009
			TEF	0.1134	0.0456	2.485	0.0129
		Model 7: ALT + HS + SF + TEF	ALT	-0.0075	0.0049	-1.541	0.123
			HS	0.4797	0.6092	0.787	0.431
			SF	-0.0685	0.0344	-1.998	0.0468
			TEF	0.1299	0.0463	2.804	0.005
		Model 8: ALOUATTA + SF + TEF	ALOUATTA	-0.1792	0.2465	-0.727	0.467
			SF	-0.0727	0.0331	-2.193	0.0283
			TEF	0.108	0.0414	2.61	0.009
	ALOUATTA: Alouatta groups present; ATELES: Ateles groups present; ALT: altitude per site; TEF: tall evergreen forest; MSF: mature secondary forest; SF: secondary forest; HS: human settlements
